# Supplementary material for: Targeting Oxidative Phosphorylation with a Novel Thiophene Carboxamide Increases the Efficacy of Imatinib against Leukemic Stem Cells in Chronic Myeloid Leukemia
Source: Int J Mol Sci. 2024 Oct 15;25(20):11093. doi: 10.3390/ijms252011093 (PMC11508009; doi:10.3390/ijms252011093)
Supplement: Supplementary file 1 [file ijms-25-11093-s001.zip]

Archive with 1 entries (1 files):
- ijms-3268969-supplementary.pdf
